# Supplementary material for: An Improved Experiment for Measuring Lithium Concentration-Dependent Material Properties of Graphite Composite Electrodes
Source: Nanomaterials (Basel). 2022 Dec 14;12(24):4448. doi: 10.3390/nano12244448 (PMC9783245; doi:10.3390/nano12244448)
Supplement: Supplementary file 1 [file nanomaterials-12-04448-s001.zip]

Archive with 1 entries (1 files):
- nanomaterials-2074163-supplementary.pdf
